# Supplementary material for: Interviews with HIV Experts for Development of a Mobile Health Application in HIV Care—A Qualitative Study
Source: Healthcare (Basel). 2023 Aug 1;11(15):2180. doi: 10.3390/healthcare11152180 (PMC10418895; doi:10.3390/healthcare11152180)
Supplement: Supplementary file 1 [file healthcare-11-02180-s001.zip]

Archive with 4 entries (4 files):
- Supp Files/Supplementary File S1.pdf
- Supp Files/Supplementary File S2.pdf
- Supp Files/Supplementary File S3.pdf
- Supp Files/Supplementary File S4.pdf
